# Supplementary material for: Developing an Indonesian fertility preservation questionnaire for health care providers treating patients with cancer: A preliminary pilot study
Source: F1000Res. 2019 May 10;7:1890. Originally published 2018 Dec 4. [Version 2] doi: 10.12688/f1000research.15948.2 (PMC6544131; doi:10.12688/f1000research.15948.2)
Supplement: All raw data included the medical background of respondents, the health care providers’ knowledge, attitude, and practice regarding fertility preservation and also factors that health care providers consider when deciding to initiate a discussion about fertility preservation [file f1000research-7-21101-s0000.tgz]

Archive with 1 entries (1 files):
- 2d8c99aa-9b84-4108-947e-8624e472dec3_Revised_Data_Raw.xls
