# Supplementary material for: Developing an Indonesian fertility preservation questionnaire for health care providers treating patients with cancer: A preliminary pilot study
Source: F1000Res. 2019 May 10;7:1890. Originally published 2018 Dec 4. [Version 2] doi: 10.12688/f1000research.15948.2 (PMC6544131; doi:10.12688/f1000research.15948.2)
Supplement: All raw data included the medical background of respondents, the health care providers’ knowledge, attitude, and practice regarding fertility preservation and also factors that health care providers consider when deciding to initiate a discussion about fertility preservation [file f1000research-7-21101-s0000.tgz › 2d8c99aa-9b84-4108-947e-8624e472dec3_Revised_Data_Raw.xls]

## Sheet: Sheet1
All raw data and medical background information obtained from respondents
Identity				Medical Background					Frequency of health care providers encountering patients who have used/are using fertility preservation options						Health care providers’ knowledge of fertility preservation options							Health care providers’ practice of giving advice about fertility preservation																Health care providers’ attitudes towards fertility preservation						Attitude towards fertility preservation				Perspective towards fertility preservation
No	Specialists	Location	Gender	Division	Cancer Subspecialties	Age case 0-17 yrs old	Age case 18-45yrs old	Age case >46yrs old	OTC	OC	IVF-EC	SC	TTC	Agonis GnRH	Knowledge about OTC	Knowledge about OC	Knowledge about IVF-EC	Knowledge about SC	Knowledge about TTC	Knowledge about Agonis GnRH	Need knowledge about fertility preservation options	1 month male patients	1 month female patients	Age limit for female	Age limit for male	Check important fertility	Consider the desire for fertility	Possible impact of therapy	Written information about fertility preservation	Consultation with fertility expert	Patient referral to fertility experts	Written source of information	Preservation team	Reference to consultant of FER Obgyn	Handling fertility	Guideline options for fertility problems	Distance of referral place	Fertility problem consultation	Preservation is an important priority	Cancer is more important than fertility	The success rate of preservation is not good	Comfortable talking about fertility preservation	Giving a minimun dosis cancer regimen	Gender determinant	Determinants of social economic status	Status of education level	Cultural background status	Male vs Female	Economic status
1	Obsgyn	RSCM	M	Imunoendocrinology reproductive, Dept. Obstetrics and Gynecology	none	15	100	500	Never	Rarely	Always	Always	Rarely	Usually	Knowledgeable	Very knowledgeable	Very knowledgeable	Very knowledgeable	Knowledgeable	Aware but do not know well	Yes	0	0.45	45	50	Always	Always	Always	Always	Usually	Never	Scientific meeting	Exist	0	0	Hospital	Hospital	Very good	Strongly agree	Disagree	Disagree	Strongly agree	Agree	No	Yes	Yes	Yes	Male and Female	High
2	Obsgyn	RSCM	M	Imunoendocrinology reproductive, Dept. Obstetrics and Gynecology	Gynecology	21	88	175	Never	Rarely	Never	Never	Rarely	Rarely	Aware but do not know well	Aware but do not know well	Aware but do not know well	Knowledgeable	Aware but do not know well	Knowledgeable	Yes	0	0.2	no limits	40	Always	Rarely	Usually	Rarely	Never	Never	Journal and book	Exist	0	0	Hospital	Hospital	Good	Agree	Neither agree or disagree	Neither agree or disagree	Strongly agree	Disagree	Yes	Yes	No	No	Male and Female	High and Low
3	Surgery-Oncology	RSCM	M	Surgery-Oncology	Breast cancer	9	32	0	Never	Never	Never	Never	Never	Always	Aware but do not know well	Aware but do not know well	Aware but do not know well	Aware but do not know well	Aware but do not know well	Knowledgeable	Yes	0.05	0.2	40	no limits	Rarely	Rarely	Always	Always	Never	Never	Journal and book	Don't exist	0	0	Don't read any guidelines to fertility problems	Don't know	Good	Agree	Agree	Neither agree or disagree	Agree	Disagree	Yes	Yes	Yes	Yes	Male and Female	High and Low
4	Surgery-Oncology	RSCM	M	Surgery-Oncology	Breast cancer	5	25	0	Never	Never	Always	Never	Never	Always	Aware but do not know well	Very knowledgeable	Aware but do not know well	Aware but do not know well	Aware but do not know well	Knowledgeable	Yes	0.1	0.35	40	no limits	Rarely	Always	Always	Always	Rarely	Never	Journal and book	Don't exist	0	0	Don't read any guidelines to fertility problems	Don't know	Good	Agree	Agree	Neither agree or disagree	Agree	Disagree	Yes	Yes	Yes	Yes	Male and Female	High and Low
5	Pediatrics	RSCM	F	Hematology-Oncology, Departement of Pediatrics	Pediatrics	>100	0	0	Never	Never	Never	Never	Never	Never	Aware but do not know well	Aware but do not know well	Aware but do not know well	Aware but do not know well	Aware but do not know well	Aware but do not know well	Yes	0.6	0.4	no limits	no limits	Always	Always	Always	Never	Rarely	Rarely	Colleague	Don't exist	6-10	0	Don't read any guidelines to fertility problems	Hospital	Good	Agree	Strongly agree	Neither agree or disagree	Agree	Agree	Yes	No	Yes	Yes	Female	High and Low
6	Pediatrics	RSCM	M	Hematology-Oncology, Departement of Pediatrics	Pediatrics	>50	0	0	Never	Never	Never	Always	Never	Never	Aware but do not know well	Aware but do not know well	Aware but do not know well	Aware but do not know well	Aware but do not know well	Aware but do not know well	Yes	0	0	40	50	Usually	Never	Usually	Rarely	Rarely	Never	Book	Don't exist	0	0	Don't read any guidelines to fertility problems	Hospital	Very good	Agree	Agree	Neither agree or disagree	Agree	Disagree	Yes	Yes	Yes	Yes	Female	High
7	Obsgyn	RSCM	F	Oncology, Dept. of Obstetrics and Gynecology	Gynecology	2	20	8	Never	Never	Never	Never	Never	Never	Knowledgeable	Knowledgeable	Knowledgeable	Very knowledgeable	Knowledgeable	Knowledgeable	Yes	0	0.8	40	40	Always	Always	Always	Always	Always	Always	Book	Exist	0	0	Nice Fertility Guidelines CG11 (2004) and RCP, RCR and RCOG Guidelines (2007)	Hospital	Very good	Strongly agree	Neither agree or disagree	Neither agree or disagree	Disagree	Strongly agree	Yes	Yes	No	Yes	Female	High
8	Internal Medicine	RSCM	M	Internal Medicine	Lung, Head and Neck	0.2	0.6	0.4	Rarely	Rarely	Usually	Never	Never	Rarely	Knowledgeable	Knowledgeable	Aware but do not know well	Knowledgeable	Not at all knowledgeable	Knowledgeable	Yes	0.45	0.55	45	no limits	Usually	Always	Always	Rarely	Never	Rarely	Book, journal, online	Exist	0	0	Hospital	Hospital	Good	Agree	Agree	Agree	Agree	Disagree	Yes	Yes	Yes	No	Female	High and Low
9	Radiation Oncology	RSCM	M	Radiation Oncology	none	2	11	0	Never	Never	Never	Never	Never	Never	Aware but do not know well	Aware but do not know well	Very knowledgeable	Aware but do not know well	Aware but do not know well	Aware but do not know well	Yes	0	0	40	40	Rarely	Rarely	Always	Always	Rarely	Rarely	IMERI	Exist	0	0	Booklet	Hospital	Good	Strongly agree	Strongly agree	Disagree	Agree	Strongly agree	No	Yes	Yes	No	Male and Female	High
10	Obsgyn	RSCM	M	Imunoendocrinology reproductive, Dept. Obstetrics and Gynecology	none	5	80	15	Rarely	Usually	Always	Always	Never	Never	Knowledgeable	Knowledgeable	Very knowledgeable	Knowledgeable	Not at all knowledgeable	Aware but do not know well	Yes	0	1	40	40	Always	Always	Always	Usually	Always	Always	Journal and book	Exist	1-5	0	Hospital, NICE Fertility Guidelines CG11 (2004)	Hospital	Very good	Agree	Disagree	Disagree	Neither agree or disagree	Disagree	No	No	No	No	Male and Female	High and Low
[truncated: 18 more columns]
