# Supplementary material for: Developing an Indonesian fertility preservation questionnaire for health care providers treating patients with cancer: A preliminary pilot study
Source: F1000Res. 2019 May 10;7:1890. Originally published 2018 Dec 4. [Version 2] doi: 10.12688/f1000research.15948.2 (PMC6544131; doi:10.12688/f1000research.15948.2)
Supplement: Supplementary file 2 [file f1000research-7-21101-s0001.tgz]

Archive with 1 entries (1 files):
- 961cd2f9-f202-4183-997d-e90576470d2d_Questionnaire_and_Form_Informed_Consent_in_Bahasa_Indonesia_(Supplementary_File_1).docx
